# Supplementary material for: Comparisons of Cytokines, Growth Factors and Clinical Efficacy between Platelet-Rich Plasma and Autologous Conditioned Serum for Knee Osteoarthritis Management
Source: Biomolecules. 2023 Mar 17;13(3):555. doi: 10.3390/biom13030555 (PMC10046072; doi:10.3390/biom13030555)
Supplement: Supplementary file 1 [file biomolecules-13-00555-s001.zip]

Archive with 1 entries (1 files):
- biomolecules-2124041-supplementary.pdf
